# Supplementary material for: Manipulations of the Response-Stimulus Intervals as a Factor Inducing Controlled Amount of Reaction Time Intra-Individual Variability
Source: Brain Sci. 2021 May 20;11(5):669. doi: 10.3390/brainsci11050669 (PMC8161342; doi:10.3390/brainsci11050669)
Supplement: Supplementary file 1 [file brainsci-11-00669-s001.zip]

Archive with 1 entries (1 files):
- brainsci-1176800-supplementary.pdf
